# Supplementary material for: A Pathway for the Integration of Novel Ferroelectric Thin Films on Non-Planar Photonic Integrated Circuits
Source: Micromachines (Basel). 2025 Mar 13;16(3):334. doi: 10.3390/mi16030334 (PMC11945360; doi:10.3390/mi16030334)
Supplement: Supplementary file 1 [file micromachines-16-00334-s001.zip]

Archive with 1 entries (1 files):
- micromachines-3498575-supplementary.pdf
